# Supplementary material for: Are performance measurement systems useful? Perceptions from health care
Source: BMC Health Serv Res. 2017 Jan 31;17:96. doi: 10.1186/s12913-017-2022-9 (PMC5282789; doi:10.1186/s12913-017-2022-9)
Supplement: Additional file 2: — Database. (XLS 39 kb) [file 12913_2017_2022_MOESM2_ESM.xls]

## Sheet: Foglio1
DECMAKINGNF	FLEXNF	INTUSE_STRAT (NF)	IMPROVED_PROC	ENV_UNC	RISK	COMPLEX	GENDER	TIME	TIME_ACTUAL
6	4	4	4	4	6	6	0	28	1
5	4	5	5	4	4	5	0	37	18
6	5	3	1	6	6	6	0	30	6
6	6	4	6	4	4	4	0	35.8333	15.8333
6	4	5	4	5	5	6	0	10.3333	0.75
6	3	5	5	3	4	6	0	26.8333	6.08333
5	4	5	3	5	5	6	0	0.0833333	0.0833333
6	4	5	5	6	6	6	0	20.4167	1
6	4	6	5	3	4	6	0	22	4
6	5	6	6	4	5	6	0	21	1.66667
6	6	5	6	5	4	5	0	31.5	8.83333
6	6	6	0	4	5	6	0	22	4.16667
7	6	7	6	5	4	7	0	27.1667	6.83333
5	5	5	6	3	3	5	1	14.9167	9.33333
7	6	6	5	5	5	3	1	26.4167	11.25
7	7	7	6	4	4	7	0	21.9167	12.0833
7	7	7	5	2	5	6	0	33.25	10.5833
7	6	6	5	5	5	6	1	26	10
2	3	3	5	5	3	6	0	13	13
6	6	6	4	4	5	7	0	2	2
4	4	4	5	4	4	4	0	0.666667	0.666667
5	5	4	6	5	6	5	0	3.25	3.25
5	5	4	4	5	5	5	0	25	8
6	6	6	7	5	7	7	0	2.5	2.5
6	6	4	0	4	4	4	0	0.666667	0.666667
6	6	6	6	5	5	5	1		11
3	3	2	5	5	5	6	1	2	2
6	6	6	6	2	2	6	1	3.25	3.25
4	4	2	6	4	3	3	0	1.83333	1.83333
6	6	6	0	1	4	5	1	27	5
6	6	5	0	4	4	4	1	20	6
6	6	4	0	6	6	6	0	1.33333	1.33333
6	6	4	5	6	6	6	30	4
4	5	5	5	5	6	6	0	2.33333	2.33333
4	5	6	0	4	4	6	0	25	20
3	2	5	5	2	3	3	1	4	4
7	7	5	3	4	4	4	1	23.9167	6
6	5	3	3	4	4	4	1	30.8333	19.8333
6	6	5	5	5	5	6	1	30.25	7.53846
5	4	3	5	4	3	5	1	16.6667	16.6667
6	5	6	6	6	6	7	1	1.33333	1.33333
5	5	4	6	5	5	5
4	4	4	7	4	5	6	0	3	3
6	6	4	3	4	4	4	0	15.5833	0.416667
6	6	4	5	5	5	4	0	2.75	2.75
5	5	4	6	6	6	6	0	3	3
6	6	4	5	4	4	4	0	5.58333	2.16667
6	5	3	5	4	5	4	0	3	3
4	4	3	4	4	3	3	0	3	3
7	6	6	6	2	3	7	0	0.666667	0.666667
3	3	2	5	2	1	3	0	20	12
7	6	4	6	5	5	6	0	15	10
5	5	5	5	2	2	6	1	17	15
5	5	4	0	4	4	5	0	0.0833333	0.0833333
3	2	3	3	3	5	5	0	9	2.83333
6	5	4	6	5	5	6	0	3.16667	3.16667
5	5	5	5	4	5	6	0	3	2
2	1	1	2	4	4	4	0	5	2
5	5	5	0	5	5	5	0	2	2
2	2	2	0	7	3	7	0	3	3
5	4	4	0	3	2	6	0	2.5	2.5
5	4	4	0	5	4	4	1	10	3
2	1	2	2	4	6	7	0	24.5	1.5
5	4	4	1	6	5	3	0	1.58333	1.58333
4	4	5	5	5	6	6	0	3.25	0.5
4	4	6	5	5	6	7	1	6	4
5	4	1	5	4	3	4	0	22	9
6	4	7	4	4	3	3	0	20	4
6	5	3	4	4	4	6
5	5	5	0	5	5	4	0	3.58333	1.75
3	3	4	5	4	5	4	0	6	6
6	6	3	0	3	3	4	1	24	6.5
6	6	3	4	4	4	6	0
3	2	2	0	3	2	3	0	2.91667	3.58333
6	3	3	2	4	6	6	0	10.9167	3
5	4	4	5	6	5	6	1	30	0.75
2	3	4	0	6	4	4	0	3	3
4	4	4	2	7	7	7	0	3	3
1	1	2	3	4	5	5	0	5	2.33333
6	6	6	6	4	4	4	0	34	1.58333
1	1	2	3	4	5	5	0	5	2.33333
4	3	5	4	4	5	5	0	22	2
4	5	5	7	1	4	6	0	20.8333	5.91667
6	5	5	5	6	6	5	0	33.75	2.5
3	3	3	0	4	5	4		15	3
3	4	4	4	4	3	4	0	22.3333	3.5
7	7	4	4	4	4	4	0	3	3
3	3	5	4	2	3	4	0	15.4167	0.5
6	6	6	5	5	6	6	0	3.16667	3.16667
3	3	3	3	4	5	5	1	10	3
5	5	6	2	4	4	4	0	23	9
2	3	2	0	2	3	5	0	23.5	3.75
3	2	4	3	4	3	4	0	2.58333	2.58333
6	4	2	6	4	4	5	0	1.5	0.5
6	2	3	0	5	7	7	0	2.83333	0.666667
6	6	4	4	5	6	7	0	3.5	0.5
7	6	4	4	5	6	7	0	3.33333	0.583333
